# Supplementary material for: Combination of Genomics, Transcriptomics Identifies Candidate Loci Related to Cold Tolerance in Dongxiang Wild Rice
Source: Plants (Basel). 2022 Sep 6;11(18):2329. doi: 10.3390/plants11182329 (PMC9506393; doi:10.3390/plants11182329)
Supplement: Supplementary file 1 [file plants-11-02329-s001.zip]

Archive with 1 entries (1 files):
- plants-1861975-supplementary.xlsx
