# Supplementary material for: Combination of Genomics, Transcriptomics Identifies Candidate Loci Related to Cold Tolerance in Dongxiang Wild Rice
Source: Plants (Basel). 2022 Sep 6;11(18):2329. doi: 10.3390/plants11182329 (PMC9506393; doi:10.3390/plants11182329)
Supplement: Supplementary file 1 [file plants-11-02329-s001.zip › plants-1861975-supplementary.xlsx]

## Sheet: Table S1
Table S1. Distribution of SNP and bin on chromosome
Chr	Number of SNPs	SNP density (Mb-1)	Number of bins	Min of bin (bp)	Mean of bin (bp)	Max of bin (bp)
Chr1	7992	184.7	212	16923	202346	1201617
Chr2	5478	152.43	178	16444	199911	3126421
Chr3	5577	153.16	221	15701	163508	1176659
Chr4	3713	104.58	126	32762	273005	1787728
Chr5	4348	145.13	139	12845	211091	4975989
Chr6	4752	152.07	128	31296	228596	1249547
Chr7	2930	98.66	93	29610	304448	2563078
Chr8	2788	98.02	132	31917	214924	910603
Chr9	4309	187.24	94	26685	241022	3407336
Chr10	4666	201.06	114	29227	200423	2631101
Chr11	5621	193.69	123	21244	235629	1015421
Chr12	2862	103.95	98	38180	272942	2190468
Whole	55036	147.89	1658	12845	220406	4975989

## Sheet: Table S2
Table S2. QTLs detected for seedling cold tolerance in BRIL population.
QTL	Bin	Chr	Bin_start (bp)	Bin_end (bp)	Effect %	P value	PVE %	Genes
qSCT1	bin0173	1	35189782	35392124	3.76	0.000723332	1.98654	OsMYB3R-2、QTL3
qSCT2	bin0339	2	26584747	26737255	3.84	0.00366404	2.15041	OsTPP1
qSCT3	bin0422	3	4576667	4700472	-10.4	0.00286021	5.26606
qSCT4	bin0618	4	1687420	2473847	9.852	0.000346689	6.79548	CTB4a
qSCT7	bin1047	7	15943542	16070632	7.684	0.000605634	5.09415	qCT7
qSCT8	bin1105	8	2248924	2886250	9.809	0.00010071	6.12831
qSCT9	bin1280	9	15407452	15495741	10.3552	0.00134577	6.16164	qCTS-9
qSCT11.1	bin1480	11	6510837	6924502	9.8724	0.00067955	4.78107	qCTS11-2
qSCT11.2	bin1494	11	10378576	10600810	10.5422	0.000312986	6.81837	qCTS11-4
qSCT12	bin1562	12	980484	1087022	9.09554	0.00499238	3.76084

## Sheet: Table S3
Table S3. Primers used in the study.
Primer	Forward primer sequence (5'-3')	Purpose
Ubq-qRT-F	AACCAGCTGAGGCCCAAGA	qRT-PCR, Reference gene
Ubq-qRT-R	ACGATTGATTTAACCAGTCCATGA
ACTIN1-qRT-F	ACATCGCCCTGGACTATGACCA	qRT-PCR, Reference gene
ACTIN1-qRT-R	GTCGTACTCAGCCTTGGCAAT
01g62410RTF	GAATTCCATCTCCGGTCTTAGG	qRT-PCR, target gene
01g62410RTR	TTCTGTATGGAAAACATTCGGC
02g44230RTF	TTCCTTCAAGCAAATTGTAGCC
02g44230RTR	GCTTCCAGCATAATAAAGCTCC
08g04840RTF	GTCAGAAGAGGAGCACAAAAAG
08g04840RTR	GCGTCCTTGAACCAACATAATT
actin-M-F	CTCAACCCCAAGGCTAACAG	cDNA detection
actin-M-R	ACCTCAGGGCATCGGAAC
LOC_Os01g62410POF	GGATCATTGAATATTTCTCGGG	PCR amplification and sequencing
LOC_Os01g62410POR	GAACTTCCTTACCTAAGACC
LOC_Os01g62410POSQ1	TACGCTTCTGCACGCTGACCGCT
LOC_Os01g62410PTF	ATGGGGGCCATGGCGATGGTG
LOC_Os01g62410PTR	TTAGGTTACATCCAAATTGG
LOC_Os01g62410PTSQ1	GCTAGTGAGATGAAGATCAGTGG
LOC_Os02g44230POF	CTATGACAGGTATGAACGGTGAG
LOC_Os02g44230POR	TCCTCGATTTTGAGCCTACTGAC
LOC_Os02g44230POSQ1	TAGGCACCGAAGTGCCAAAACTG
LOC_Os02g44230PTF	GGATTTGAGCAATAGCTCACC
LOC_Os02g44230PTR	TCACACTGAGTGCTTCTTCC
LOC_Os02g44230PTSQ1	AGTGGAATTGAAGGTGCAACTG
LOC_Os08g04840P0F	GGTTACATACGTGCTCGGATTG
LOC_Os08g04840P0R	ATCCGCACGCCGAACAGCTTCA
LOC_Os08g04840POSQ1	GCTATTCCACAACCAGTCCATGC
LOC_Os08g04840PTF	ATGACGCGTGACGGCGCGCT
LOC_Os08g04840PTR	GCATGTACAACAGCACCATTTC
